# Supplementary material for: Disease Outcome and Brain Metabolomics of Cyclophilin-D Knockout Mice in Sepsis
Source: Int J Mol Sci. 2022 Jan 16;23(2):961. doi: 10.3390/ijms23020961 (PMC8779771; doi:10.3390/ijms23020961)
Supplement: Supplementary file 1 [file ijms-23-00961-s001.zip]

Archive with 2 entries (1 files):
- Table S1/
- Table S1/ijms-1506189-supplementary.xlsx
