# Supplementary material for: Disease Outcome and Brain Metabolomics of Cyclophilin-D Knockout Mice in Sepsis
Source: Int J Mol Sci. 2022 Jan 16;23(2):961. doi: 10.3390/ijms23020961 (PMC8779771; doi:10.3390/ijms23020961)
Supplement: Supplementary file 1 [file ijms-23-00961-s001.zip › Table S1/ijms-1506189-supplementary.xlsx]

## Sheet: Sheet1
			KO/wild
Metabolite	Biological significance	ttest	fc
Glu-Glu		4.69218e-06	5
Gly-Gly		0.0262363	3.91131
Homoserine		0.00204421	1.91279
Cystathionine	Anti Oxidative	0.0343248	1.6284
UDP-glucuronic acid	Detoxification liver with glucuronate conjugation	0.0576601	1.24605
CDP-choline	Precursor of phosphatidylcholine - potentiial neuroprotective agent	0.0556307	1.34827
GDP-glucose	Glycogen reservoir	0.0268783	1.57127
ADP-glucose	Glycogen reservoir	0.0361812	1.33115
Sedoheptulose 7-phosphate	Ribose, nucleic acid synthesis	0.055475	1.31711
Sedoheptulose 1,7 biphosphate		0.0121762	1.22411
Glucose 6-phosphate	Glucose intake for glycolysis	0.0439213	1.3005
Phosphoenolpyruvic acid (PEP)	Key regulator in glycolysis and gluconeogenesis	0.056755	0.78997
FAD	Key regulator in glycolysis and gluconeogenesis	0.0232795	1.19334
1-Methylnicotinamide	produced in the liver regulate inflammation	0.00353058	0.162713
Alloisoleucine		0.0048545	0.2
Betaine	Osmolyte	0.0172946	0.234158
Gluconic acid		0.0189539	0.240876
N-Heptanoylglycine		0.0501074	0.357853
3-Hydroxybutyric acid	Ketone body - biomarker ketosis	0.0542072	0.558209
2-Hydroxyvaleric acid	Associated with lactate acidosis	0.0202972	0.738479
Myristic acid C14:0		0.00236656	0.575315
Saccharopine	Lysine catabolism in liver leading to Acetyl-CoA	0.0031222	0.698117
Homocysteinesulfinic acid	Neural receptor agonist - release inositol phosphates	0.0461016	0.706002
myo-Inositol 3-phosphate		0.0108953	0.712378
Hexanoic acid C6:0		0.055765	0.817032
Ascorbic acid Vitamin C		0.0216497	0.887831
N-Acetylglutamic acid	Regulator in urea cycle that converts toxic ammonia to urea	0.0433129	1.42223
Urea		0.000459203	0.414618
CoA	cofactor for a number of oxidative and biosynthetic reactions	0.0293623	1.75819
Pantothenic acid	CoA Synthesis	0.0380402	1.29963
2-Hydroxy-4-methylvaleric acid (HICA)	Leucine metabolite. Oxidative stress marker. Precursor to CoA synthesis.	0.000515253	0.132837
Glutathione (GSH)	Increase GSH to GSSG oxidative health	0.00332773	6.66753
Glutathione (GSSG)	Anti oxidative reservoir	0.0207931	0.704834
S-Adenosylhomocysteine (SAH)		0.0265441	0.80051
S-Adenosylmethionine SAM	Increase SAM to SAH increase in cellular methylation potential	0.0485815	1.30618
1-Methylhistamine (NMH)	Increase methylation potential	0.0494848	1.65754
6-Methyladenosine (M6A)	Increase methylation potential	0.00908714	1.28587
